# Supplementary material for: Association of clinical course with thyroid-stimulating immunoglobulin in Graves’ ophthalmopathy in Mongolians
Source: PLoS One. 2022 Nov 17;17(11):e0277055. doi: 10.1371/journal.pone.0277055 (PMC9671436; doi:10.1371/journal.pone.0277055)
Supplement: S1 Data — (XLSX) [file pone.0277055.s001.xlsx]

## Sheet: GRAVES' ophthalmopathy
					DEMOGRAPHIC data											ELISA RESULT		ER-Eyelid retraction		R/E-right eye, L/E-left eye			yes-1		Proptosis				score: 1-7	1-mild, 2-moderate
						1-no, 2-total, 3-subtotal	YES-1 NO-2	YES-1 NO-2	YES-1 NO-2	YES-1 NO-2	YES-1 NO-2	YES-1 NO-2	GOOD-1, POOR-2					upper eyelid		lower eyelid			no-2			yes-1, No-2				3-Sight threatening
Group	Patient's Number	age	sex	family hisory of GO	duration of GO, year	thyroidectomy	L-thyroxine	Antithyroid drug	radioiodine	current smokers	Hypertension	DIABETES	ATD treatment adherence	TSI OD	TSI IU/ml	TSHR ab pg/ml	TSHR OD	Upper_R/E	UER_L/E	LER-R/E	LER-L/E	chemosis	optic nerve	diplopia	Proptosis_Right eye	Proptosis_Left eye	R/E mm	L/E mm	CAS-оноо	EUGOGO
GD+ophthalmophaty	1	55	F	yes	3	1	2	1	2	1	1	1	1	0.268	22.272	80	0.401	1	2	1	1	1	1	1	1	1	14	14	1	1
GD+ophthalmophaty	2	34	F	no	7	3	2	1	2	1	1	1	1	0.177	14.6089	92.98	0.432	2	2	1	1	2	1	1	2	2	22	21	6	2
GD+ophthalmophaty	3	43	F	yes	4	1	2	1	2	1	1	1	1	0.172	14.1878	80	0.39	2	2	1	1	1	1	1	2	2	20	18	3	2
GD+ophthalmophaty	4	60	0	no	14	1	2	1	2	1	1	1	1	0.184	15.1983	185.73	0.486	2	2	1	1	1	1	1	2	1	18	16	1	2
GD+ophthalmophaty	5	61	F	yes	17	1	2	1	2	1	2	1	1	0.186	15.3668	80	0.39	1	1	1	1	1	1	1	1	1	16	15	1	1
GD+ophthalmophaty	6	41	F	no	17	1	2	1	2	1	1	1	1	0.486	17.2614	80	0.275	1	2	1	1	1	1	1	2	2	17	17	1	1
GD+ophthalmophaty	7	37	F	no	10	1	2	1	2	1	1	1	2	0.43	35.914	824.72	0.858	1	2	1	1	1	1	1	2	2	17	17	2	2
GD+ophthalmophaty	8	45	F	no	3	1	2	1	2	1	1	1	1	0.444	13.0641	80	0.275	2	1	1	1	1	1	1	1	1	14	14	1	1
GD+ophthalmophaty	9	24	F	no	6	3	2	1	2	1	1	1	1	0.227	18.8194	80	0.392	2	2	2	2	1	1	1	2	2	20	19	3	2
GD+ophthalmophaty	10	63	F	no	30	1	2	2	1	1	1	1	1	0.288	23.9562	80	0.338	1	1	1	1	1	1	1	2	2	17	19	1	2
GD+ophthalmophaty	11	36	F	yes	13	2	1	2	2	1	1	1	1	0.567	25.3561	127.33	0.452	1	1	1	1	1	1	1	1	1	17	14	2	2
GD+ophthalmophaty	12	57	F	yes	35	1	2	1	2	1	2	2	1	0.185	15.2825	80	0.389	1	1	2	2	1	1	1	2	2	21	20	2	2
GD+ophthalmophaty	13	36	M	no	5	1	2	1	2	1	2	1	1	0.185	15.2825	80	0.376	1	1	2	2	2	2	2	2	2	23.5	23.5	7	3
GD+ophthalmophaty	14	54	F	no	26	1	2	1	2	1	2	1	1	0.204	16.8825	80	0.398	1	1	1	2	1	1	1	1	1	15	15	1	1
GD+ophthalmophaty	15	31	F	no	6	1	2	1	2	1	1	1	1	0.172	14.1878	80	0.421	2	2	2	2	1	1	1	2	2	19	18	2	2
GD+ophthalmophaty	16	39	F	yes	16	2	1	2	2	1	1	1	1	0.209	17.3036	80	0.393	1	1	1	1	1	1	1	2	1	17	13	2	1
GD+ophthalmophaty	17	48	F	yes	13	3	2	1	2	2	1	1	1	0.23	19.072	80	0.377	1	1	1	1	1	1	1	2	2	18	19	2	2
GD+ophthalmophaty	18	46	F	no	14	1	2	1	2	1	1	1	1	0.27	22.4404	164.98	0.332	1	2	1	1	1	1	1	1	1	10	11	1	1
GD+ophthalmophaty	19	55	F	no	4	3	2	1	2	1	1	1	1	0.202	16.7141	80	0.337	1	2	1	1	1	1	1	1	1	15	16	1	1
GD+ophthalmophaty	20	23	F	yes	3	1	2	1	2	1	1	1	1	0.201	16.6299	80	0.406	1	1	1	1	1	1	1	1	1	14	14	2	1
GD+ophthalmophaty	21	32	F	yes	10	3	2	1	2	2	1	2	2	1.5	126.019	2178	1.646	2	2	2	1	2	1	2	2	2	19	18	6	2
GD+ophthalmophaty	22	22	F	no	4	1	2	1	2	1	1	1	2	0.256	21.2615	80	0.285	1	2	1	1	1	1	1	1	2	16	18	1	1
GD+ophthalmophaty	23	42	F	no	14	1	1	2	1	2	1	1	2	0.237	19.6615	80	0.305	1	2	1	1	1	1	1	2	2	18	22	2	2
GD+ophthalmophaty	24	35	F	no	4	1	2	1	2	1	1	1	1	0.198	16.3773	80	0.265	1	1	1	1	1	1	1	2	2	19	17	2	2
GD+ophthalmophaty	25	29	M	yes	1	1	2	1	2	2	1	1	2	1.403	117.85	1838	1.448	2	2	1	1	1	1	2	2	2	19	17	5	2
GD+ophthalmophaty	26	43	F	no	1	1	2	1	2	2	1	1	1	0.187	15.451	89.54	0.43	2	1	1	1	1	1	1	2	2	21	19	5	2
GD+ophthalmophaty	27	32	F	no	2	1	2	1	2	1	1	1	1	0.198	16.3773	87.82	0.429	2	1	2	1	1	1	1	2	1	20	16	3	2
GD+ophthalmophaty	28	46	M	no	3	1	2	1	2	2	1	1	1	0.204	16.8825	257.88	0.528	2	2	2	2	1	1	2	1	1	10	15	2	2
GD+ophthalmophaty	29	32	M	yes	1	1	2	1	2	2	1	1	1	0.218	18.0615	182.3	0.484	2	2	1	1	1	1	1	1	1	16	16	2	1
GD+ophthalmophaty	30	38	F	yes	5	1	2	1	2	1	1	1	1	0.213	17.6404	80.95	0.425	2	2	2	2	1	1	1	2	2	21	19	2	2
GD+ophthalmophaty	31	23	F	no	5	1	2	1	2	1	1	1	2	0.504	42.1455	620.31	0.739	2	2	1	1	1	1	1	2	1	17	16	2	1
GD+ophthalmophaty	32	60	F	no	5	1	2	1	2	2	2	1	1	0.243	20.1667	80	0.389	1	1	1	1	1	1	1	2	2	18	20	4	2
GD+ophthalmophaty	33	40	F	yes	14	1	2	1	2	1	1	1	2	0.459	38.3561	1161	1.054	2	1	1	1	1	1	1	2	2	20	21	4	2
GD+ophthalmophaty	34	21	F	no	1	1	2	1	2	1	1	1	1	0.186	15.9248	80	0.417	2	2	1	1	1	1	1	2	2	18	18	3	1
GD+ophthalmophaty	35	50	M	yes	1	1	2	1	2	2	2	2	1	0.193	15.9562	80	0.387	1	1	1	1	1	1	1	1	1	14	15	3	1
GD+ophthalmophaty	36	51	F	no	20	1	2	1	2	1	2	1	1	0.2	16.5457	256.16	0.527	1	1	2	2	2	2	2	2	2	29	26	6	3
GD+ophthalmophaty	37	46	M	no	4	1	2	1	2	2	2	1	1	0.189	15.6194	228.67	0.511	2	2	2	2	2	2	2	2	2	27	25	7	3
GD+ophthalmophaty	38	62	F	no	4	1	2	1	2	1	2	1	2	0.367	30.6088	829.87	0.861	2	2	1	1	1	1	1	2	2	22	19	1	1
GD+ophthalmophaty	39	39	F	no	10	1	2	1	2	1	1	1	1	0.275	22.8615	80	0.322	2	2	2	2	1	1	1	2	2	23	22	5	2
GD+ophthalmophaty	40	29	M	yes	2	1	2	1	2	1	1	1	1	0.2	16.5457	187.45	0.487	1	1	1	1	1	1	1	1	1	16	16	2	1
GD+ophthalmophaty	41	52	M	no	5	1	2	1	2	2	1	1	1	0.195	16.1246	257.25	0.39	2	2	1	1	1	1	2	2	2	20	19	3	2
GD+ophthalmophaty	42	46	F	no	1	1	2	1	2	1	1	1	1	0.204	16.8825	206.32	0.358	1	2	1	2	1	1	2	1	2	16	19	2	2
GD+ophthalmophaty	43	46	F	yes	0	3	2	1	2	1	1	1	1	0.27	22.4404	222.24	0.368	1	1	2	2	1	1	1	2	2	20	21	5	2
GD+ophthalmophaty	44	26	F	no	5	1	2	1	2	1	1	1	1	0.201	16.6299	172.9	0.337	1	1	1	1	1	1	1	1	1	15	15	1	1
GD+ophthalmophaty	45	60	F	no	6	1	2	1	2	1	2	2	1	0.282	23.4509	392.54	0.457	2	1	1	1	1	1	1	2	1	19	16	2	2
GD+ophthalmophaty	46	40	F	yes	3	1	2	1	2	2	1	1	2	0.566	47.3666	1543.27	1.198	2	2	1	1	1	1	1	2	2	17	17	4	2
GD+ophthalmophaty	47	33	F	no	4	1	2	1	2	2	1	2	1	0.219	18.1457	491.22	0.537	2	1	1	1	1	1	1	1	1	13	13	2	1
GD+ophthalmophaty	48	36	M	yes	12	1	2	1	2	2	1	2	1	0.213	17.6404	262.03	0.393	2	2	2	2	2	2	2	2	2	24	19	7	3
GD+ophthalmophaty	49	57	M	yes	3	1	2	1	2	2	1	1	1	0.247	20.5036	297.04	0.415	1	2	1	1	1	1	1	2	2	19	18	5	2
GD+ophthalmophaty	50	40	F	yes	5	1	2	1	2	1	1	1	1	0.254	21.093	438.7	0.504	2	1	1	1	1	1	1	1	1	12	12	1	1
GD+ophthalmophaty	51	30	F	no	8	1	2	1	2	1	1	1	1	0.283	23.5351	720.41	0.681	1	1	2	1	1	1	1	1	2	16	17	2	1
GD+ophthalmophaty	52	37	F	no	10	1	2	1	2	2	1	1	2	1.168	85.4171	1532.41	1.27	2	1	1	1	1	1	1	2	2	18	17	2	2
GD+ophthalmophaty	53	40	F	yes	3	1	2	1	2	1	1	2	2	1.212	89.8142	1010.23	0.966	2	2	1	1	1	1	1	2	2	17	18	5	2
GD+ophthalmophaty	54	62	F	no	4	1	2	1	2	1	1	1	2	0.854	54.0375	608.29	0.732	2	2	2	1	1	1	1	2	2	22	20	1	2
GD+ophthalmophaty	55	37	F	no	10	1	2	1	2	1	1	1	2	0.773	45.9428	345.48	0.579	2	2	1	1	1	1	1	2	2	20	19	2	2
GD+ophthalmophaty	56	45	F	yes	9	1	2	1	2	1	1	1	1	0.508	19.46	297.04	0.415	1	1	2	1	1	1	1	2	2	19	18	2	2
GD+ophthalmophaty	57	50	F	no	20	1	2	1	2	1	2	2	1	0.487	17.3613	80	0.333	1	1	2	2	2	2	2	2	2	20	24	6	3
GD+ophthalmophaty	58	32	F	yes	10	2	1	2	2	2	1	2	2	1.659	134.485	1520	1.52	2	2	2	2	1	1	2	2	2	23	21	4	2
GD+ophthalmophaty	59	40	F	yes	14	1	2	1	2	1	1	1	2	0.729	41.5456	422.77	0.624	2	2	1	1	1	1	1	2	2	20	22	5	2
GD+ophthalmophaty	60	47	F	yes	10	1	2	1	2	1	1	1	2	0.344	28.6719	624	0.621	2	1	1	1	1	1	1	1	1	14	15	1	1
GD+ophthalmophaty	61	29	M	yes	2	1	2	1	2	2	1	1	2	1.775	146.078	2719.34	1.961	2	2	1	1	1	1	1	2	2	17	18	4	2
GD+ophthalmophaty	62	35	F	yes	2	3	2	1	2	1	1	1	2	0.589	27.5547	213.22	0.502	2	1	1	1	1	1	1	2	2	19	17	2	2
GD+ophthalmophaty	63	41	F	yes	10	1	2	1	2	1	1	1	1	0.509	19.5599	80	0.41	2	1	1	1	1	1	1	2	1	17	14	2	2
GD+ophthalmophaty	64	47	F	no	3	1	2	1	2	1	1	1	2	1.346	103.206	1858.77	1.46	2	2	2	2	1	1	1	2	2	17	17	2	1
GD+ophthalmophaty	65	31	F	no	3	1	2	1	2	1	1	1	2	0.892	57.835	496.64	0.667	2	2	1	1	1	1	1	2	2	18	17	2	2
GD+ophthalmophaty	66	44	F	yes	1	1	2	1	2	2	2	1	1	1.775	146.078	2719.34	1.961	1	1	1	1	1	1	1	1	1	14	13	2	1
GD+ophthalmophaty	67	55	F	yes	3	1	2	1	2	1	1	1	1	0.54	22.6579	1635.47	1.338	2	1	1	1	1	1	1	1	1	12	12	1	1
GD+ophthalmophaty	68	45	F	no	12	1	2	1	2	1	1	1	1	0.219	18.1457	315	0.57	2	1	1	1	1	1	1	2	1	17	15	2	1
GD+ophthalmophaty	69	48	F	yes	7	1	2	1	2	1	1	1	2	1.064	87.14	1741.31	0.9	2	1	1	1	1	1	1	2	1	16	15	2	1
GD+ophthalmophaty	70	41	F	no	20	1	2	1	2	1	1	1	2	1.135	93.86	2264.77	1.159	1	2	1	1	1	1	1	2	2	18	19	2	2
GD+ophthalmophaty	71	53	F	yes	8	1	2	1	2	1	2	1	1	0.262	21.7667	488.04	0.535	1	1	1	1	1	1	1	2	2	19	19	2	2
GD+ophthalmophaty	72	43	F	no	6	1	2	1	2	2	1	1	2	0.408	24.99	366.96	0.22	2	2	1	1	1	1	1	1	1	14	15	2	2
GD+ophthalmophaty	73	54	F	no	35	1	2	1	1	1	1	1	2	0.633	53.0086	206.32	0.358	2	1	1	1	1	1	1	2	2	18	19	2	2
GD+ophthalmophaty	74	34	F	yes	7	1	2	1	2	1	1	1	2	0.508	34.47	639.81	0.355	1	2	1	1	1	1	1	1	2	13	17	2	2
GD+ophthalmophaty	75	39	F	no	1	1	2	1	2	2	1	1	2	0.833	38.84	191.76	0.332	2	2	1	1	1	1	1	1	1	15	14	1	1
GD+ophthalmophaty	76	37	F	no	8	1	2	1	2	1	1	1	2	1.325	88.96	1092.77	0.858	2	1	1	1	1	1	1	2	2	17	17	2	1
GD+ophthalmophaty	77	53	F	no	6	1	2	1	2	1	1	1	2	1.739	151.08	3926	1.981	2	2	1	1	1	1	1	1	2	17	18	2	2
GD+ophthalmophaty	78	52	F	no	5	1	2	1	2	1	1	1	1	0.344	18.93	342.71	0.209	2	1	1	1	1	1	1	1	1	14	13	1	1
GD+ophthalmophaty	79	45	F	yes	10	1	2	1	2	1	1	1	2	1.16	84.6176	1884	1.475	2	2	1	1	1	1	1	2	2	22	21	2	2
GD+ophthalmophaty	80	75	F	yes	21	1	2	1	2	1	2	2	1	0.892	57.835	496.64	0.373	2	2	2	2	1	1	1	2	2	20	21	2	2
GD+ophthalmophaty	81	49	M	yes	15	1	2	1	2	1	1	1	1	0.51	19.6599	80	0.383	1	2	2	2	1	1	1	2	2	24	23	5	2
GD+ophthalmophaty	82	30	F	yes	1	1	2	1	2	1	1	1	2	0.884	44.24	454.63	0.523	1	1	1	1	1	1	1	2	2	19	18	2	2
																		Upper eyelid retraction

## Sheet: GRAVES' DISEASE
Patient's number	age	sex	Family history of GO	Duration of GD	Group	TSI OD	TSI IU/ml	TSHR-ab	TSHR OD	current smokers	Thyroidectomy	antithyroid drug	L-thyroxine	Radioiodine	Hypertension	Diabetes
											1- no, 2-total, 3-subtotal	YES-1, NO-2	YES-1, NO-2	YES-1, NO-2
1	41	F	2	9	GD	0.19	12.99	129.93	0.31	2	1	1	2	2	1	1
2	45	F	1	6	GD	0.293	7.68195	510.46	0.291	1	1	1	2	2	2	1
3	67	F	1	3	GD	0.211	14.7	656.75	0.641	1	1	1	2	2	1	1
4	27	F	2	15	GD	0.205	14.2	260.44	0.392	1	1	1	2	2	2	1
5	59	F	2	12	GD	0.196	13.9	453.02	0.513	1	1	1	2	2	2	2
6	47	F	1	2	GD	0.205	12.4	287.49	0.409	2	1	2	1	1	1	1
7	35	F	1	5	GD	0.258	18.5	618.55	0.617	1	1	1	2	2	1	1
8	44	F	2	4.5	GD	0.165	13.5983	340.02	0.442	1	1	1	2	2	1	1
9	39	F	2	15	GD	0.195	13.4	241.34	0.38	1	1	1	2	2	2	1
10	58	F	1	7	GD	0.377	16.2626	375.05	0.224	1	3	1	2	2	2	2
11	32	F	1	1	GD	0.202	13.9	98.09	0.29	1	1	1	2	2	2	1
12	45	F	1	4	GD	0.15	12.3352	117.19	0.302	1	2	2	1	2	1	1
13	40	F	2	14	GD	0.256	18.3	370.26	0.461	1	1	1	2	2	1	1
14	65	F	1	7	GD	0.301	8.49915	407.38	0.24	1	1	1	2	2	2	1
15	39	F	1	11	GD	0.776	57.0204	837.88	0.453	1	1	1	2	2	1	1
16	46	F	1	1	GD	0.296	7.9884	482.16	0.277	1	1	1	2	2	2	1
17	63	F	2	1	GD	0.33	11.4615	379.09	0.226	1	1	1	2	2	1	1
18	65	F	1	1	GD	0.204	14.1	351.16	0.449	1	1	1	2	2	2	1
19	58	М	1	10	GD	0.209	3	324.52	0.199	1	2	2	1	2	1	1
20	56	F	2	1	GD	0.219	15.3	320.92	0.43	1	1	1	2	2	2	1
21	45	F	1	1	GD	0.185	15.2825	354.33	0.451	1	1	1	2	2	2	1
22	44	F	2	2	GD	0.255	3.80025	306.33	0.19	1	1	1	2	2	1	1
23	61	F	2	20	GD	0.214	14.9	365.48	0.458	1	1	1	2	2	2	1
24	58	F	1	4	GD	0.28	6.354	476.1	0.274	1	1	1	2	2	2	1
25	29	F	2	1	GD	1.058	85.8267	1365.39	0.714	1	1	1	2	2	1	1
26	35	F	2	3	GD	0.193	13.2	101.28	0.292	1	1	1	2	2	1	1
27	52	F	2	1	GD	0.802	62.7	1645.79	1.262	1	1	1	2	2	1	1
28	61	F	1	2	GD	0.189	12.9	271.58	0.399	1	1	1	2	2	2	1
29	64	F	1	30	GD	0.195	13.4	642.42	0.632	1	1	1	2	2	2	1
30	29	F	2	7	GD	0.515	39.4	1065.79	0.898	1	1	1	2	2	1	1
31	38	F	1	11	GD	0.263	20.4	309.78	0.423	1	1	1	2	2	1	1
32	51	F	1	1	GD	0.655	44.6603	680.23	0.375	1	1	1	2	2	1	1
33	39	F	2	5	GD	0.97	76.8375	1268.37	0.666	1	1	1	2	2	2	1
34	48	F	2	7	GD	0.334	11.8701	316.43	0.195	1	1	1	2	2	2	1
35	53	F	1	1	GD	0.294	7.7841	313	0.195	1	1	1	2	2	1	1
36	58	F	2	3	GD	0.31	9.4185	391.22	0.232	1	1	1	2	2	2	2
37	48	M	2	1	GD	0.245	3	375.05	0.224	1	1	1	2	2	1	1
38	27	M	2	1	GD	0.277	6.04755	294.2	0.184	1	1	1	2	2	1	1
39	52	F	2	8	GD	0.236	3	278.03	0.176	1	1	1	2	2	1	1
40	60	F	2	10	GD	0.222	3	292.28	0.183	1	1	1	2	2	1	1
41	42	F	2	22	GD	0.22	3	445	0.501	1	1	2	1	1	1	1
42	29	F	1	6	GD	0.315	9.92925	316.43	0.195	1	1	1	2	2	2	1
43	48	F	2	5	GD	0.448	18.4	483	0.533	1	1	1	2	2	2	1
44	48	F	1	4	GD	0.211	3	492.27	0.282	1	1	1	2	2	1	1
45	55	F	1	8	GD	0.233	3	332.6	0.203	1	3	1	2	2	2	2
46	25	F	1	5	GD	0.237	3	257.81	0.166	1	1	1	2	2	1	1
47	55	F	2	2	GD	0.203	3	259.84	0.167	1	1	1	2	2	1	1
48	47	F	1	24	GD	0.358	14.3217	326.54	0.2	1	1	1	2	2	1	1
49	65	F	2	7	GD	0.303	8.70345	377.07	0.225	1	1	1	2	2	2	1
50	63	F	1	2	GD	0.288	7.1712	401.32	0.237	1	1	1	2	2	2	1
51	60	F	1	6	GD	0.325	10.9508	472.06	0.272	1	1	1	2	2	2	1
52	46	F	2	3	GD	0.678	47.0097	1275.44	0.669	1	1	1	2	2	1	1
53	46	F	2	2	GD	0.478	26.5797	558.97	0.315	1	1	1	2	2	1	1
54	51	F	1	1	GD	0.3	8.397	368.98	0.221	1	1	1	2	2	1	1
55	61	F	2	36	GD	0.272	5.5368	310.37	0.192	1	1	1	2	2	2	2
56	43	M	2	2	GD	0.178	3	486.21	0.279	1	1	1	2	2	1	1
57	53	F	1	3	GD	0.163	3	520.57	0.296	1	1	1	2	2	1	1
58	44	F	2	3	GD	0.195	3	286.12	0.18	1	1	1	2	2	1	1
59	30	F	1	2	GD	0.289	7.27335	354.84	0.214	1	1	1	2	2	1	1
60	38	F	1	1	GD	0.286	6.9669	320.48	0.197	1	1	1	2	2	1	1
61	51	M	1	3	GD	0.342	12.6873	391.22	0.232	1	1	1	2	2	1	1
62	41	F	2	5	GD	0.283	6.66045	397.28	0.235	1	1	1	2	2	1	1
63	50	F	2	1	GD	0.385	17.0798	987.44	0.527	1	1	1	2	2	2	1
64	55	F	2	5	GD	0.23	3	314.41	0.194	1	1	1	2	2	1	1
65	56	F	2	26	GD	0.249	3.18735	340.69	0.207	1	1	1	2	2	2	1
66	34	F	2	10	GD	0.252	3.4938	318.46	0.196	1	1	1	2	2	2	1
67	44	F	1	25	GD	0.288	7.1712	405.36	0.239	1	1	1	2	2	2	1
68	54	F	2	12	GD	0.26	4.311	304.31	0.189	1	1	1	2	2	1	1
69	52	F	1	1	GD	0.373	15.854	641.83	0.356	1	1	1	2	2	2	1
70	56	F	1	2	GD	0.42	20.655	700.44	0.385	1	1	1	2	2	1	1
71	52	F	2	5	GD	0.172	3	160.81	0.118	1	1	1	2	2	2	1
72	59	F	2	10	GD	0.276	5.9454	358.88	0.216	1	3	1	2	2	2	1
73	55	F	2	1	GD	0.401	18.7142	593.33	0.332	1	1	1	2	2	1	1
74	52	F	1	11	GD	0.331	11.5636	459.93	0.266	1	1	1	2	2	2	1
75	32	F	1	1	GD	0.288	7.1712	363.94	0.219	1	1	1	2	2	1	1
76	26	F	2	1	GD	0.449	23.6174	670.13	0.37	2	1	1	2	2	1	1
77	45	F	1	5	GD	0.284	6.7626	352.81	0.213	1	1	1	2	2	1	1
78	27	F	2	0	GD	0.456	3	257	0.39	1	1	1	2	2	1	1
79	43	F	1	4	GD	0.537	8.69	266.05	0.424	1	1	1	2	2	1	1
80	48	F	2	14	GD	0.52	6.96	264.14	0.423	1	3	1	2	2	2	2
81	41	M	2	6	GD	0.304	8.8056	195.17	0.135	1	2	2	1	2	1	1
																						B group
																						B group
																						B group
																						B group

## Sheet: HEALTHY CONTROLS
numbers	age	sex	TSI (IU/L)	OD TSI	TSHR ab	OD TSHR
1	27	F	3	0.256	80	0.364
2	32	F	10.67	0.42	80	0.348
3	28	F	9.91	0.549	85.05	0.329
4	45	F	10.62	0.556	106.04	0.34
5	35	F	3	0.443	80	0.325
6	49	F	3	0.325	80	0.208
7	28	F	3	0.412	80	0.229
8	70	F	3	0.389	80	0.21
9	23	M	6.45	0.515	80	0.235
10	66	F	3	0.336	80	0.194
11	76	F	3	0.401	80	0.249
12	73	F	11.01	0.56	80	0.244
13	63	M	6.85	0.519	80	0.252
14	64	F	3	0.249	80	0.149
15	64	M	3	0.344	80	0.231
16	41	F	3	0.304	80	0.2
17	55	M	3	0.271	80	0.207
18	52	F	3	0.331	80	0.216
19	68	F	3	0.341	80	0.25
20	59	F	3	0.299	80	0.224
21	51	F	3	0.383	80	0.261
22	55	F	3.84	0.414	80	0.235
23	38	M	13.07	0.58	80	0.205
24	35	M	3	0.356	80	0.259
25	48	F	5.12	0.502	80	0.267
26	51	F	15.72	0.606	189.85	0.384
27	55	F	3	0.456	80	0.223
28	48	F	10.32	0.553	92.7	0.333
29	43	F	3	0.329	80	0.195
30	62	F	3	0.323	80	0.262
31	22	F	3	0.263	80	0.183
32	50	F	3	0.288	80	0.194
33	49	F	3	0.302	80	0.234
34	50	F	3	0.435	80	0.32
35	47	F	3	0.461	80	0.32
36	58	F	3	0.41	80	0.189
37	59	F	3	0.248	80	0.215
38	47	F	3	0.43	80	0.245
39	52	F	3	0.315	80	0.208
40	73	M	3	0.351	80	0.193
41	29	F	3	0.298	80	0.214
42	35	F	3	0.32	80	0.246
43	74	F	3	0.338	80	0.257
44	50	M	3	0.468	80	0.248
45	71	F	3	0.393	80	0.243
46	47	F	3	0.304	80	0.208
47	43	F	3	0.307	80	0.274
48	46	F	3	0.291	80	0.191
49	47	F	3	0.311	80	0.179
50	45	F	4.92	0.5	80	0.219
51	45	F	3	0.455	80	0.224
52	48	F	3	0.303	80	0.196
53	40	F	3	0.394	80	0.264
54	54	F	3	0.337	80	0.307
55	45	F	3	0.408	88.89	0.331
56	35	F	3	0.256	80	0.231
57	20	F	3	0.295	80	0.245
58	44	F	3	0.344	80	0.261
59	33	F	3	0.362	80	0.231
60	40	F	3	0.329	80	0.255
61	55	F	6.35	0.514	229	0.405
62	53	F	8.69	0.537	94.61	0.334
63	32	F	3	0.169	80	0.239
64	30	F	3	0.426	80	0.315
65	42	F	3	0.274	90.8	0.332
66	53	F	3	0.425	80	0.259
67	37	M	3	0.399	80	0.285
68	22	F	3	0.345	80	0.255
69	18	M	3	0.321	80	0.281
70	36	F	3	0.437	80	0.323
71	63	F	4.44	0.191	191.13	0.133
72	75	F	3	0.328	80	0.34
73	53	F	3	0.304	80	0.295
74	32	F	13.06	0.444	80	0.347
75	46	F	9.77	0.411	80	0.416
